# Supplementary material for: Salicylic Acid Enhances Cadmium Tolerance in Cornus alba L. Seedlings Through Leaf Transcriptional Regulation and Enhanced Root Heavy Metal Sequestration
Source: Plants (Basel). 2026 Apr 1;15(7):1081. doi: 10.3390/plants15071081 (PMC13074589; doi:10.3390/plants15071081)
Supplement: Supplementary file 1 [file plants-15-01081-s001.zip]

Archive with 5 entries (5 files):
- Figure S1. FPKM trends in DEGs analyzed by RNA-seq and relative expression trends in DEGs verified by RT-qPCR.pdf
- Table S1. Statistics of RNA-Seq Data in Cornus alba L.xlsx
- Table S2. The two-way ANOVA of Growth Indices, Chlorophyll Content and Photosynthetic Parameters of Cornus alba L. in Response to Cadmium Stress .xlsx
- Table S3. The two-way ANOVA of Physiological Indices of Cornus alba L. in Response to Cadmium Stress.xlsx
- Table S4. The two-way ANOVA of Cadmium accumulation and transportof Cornus alba L. in Response to Cadmium Stress.xlsx
