# Supplementary material for: Salicylic Acid Enhances Cadmium Tolerance in Cornus alba L. Seedlings Through Leaf Transcriptional Regulation and Enhanced Root Heavy Metal Sequestration
Source: Plants (Basel). 2026 Apr 1;15(7):1081. doi: 10.3390/plants15071081 (PMC13074589; doi:10.3390/plants15071081)
Supplement: Supplementary file 1 [file plants-15-01081-s001.zip › Table S1. Statistics of RNA-Seq Data in Cornus alba L.xlsx]

## Sheet: Sheet1
sample	raw_reads（M）	raw_bases(G)	clean_reads（M）	clean_bases(G)	error_rate（%）	Valid Bases（%）	Q20（%）	Q30（%）	GC_pct（%）
CK1	61.93	9.29	59.71	8.96	0.01	96.43	99.38	97.27	43.6
CK2	62.15	9.32	60.36	9.05	0.01	97.11	99.39	97.26	43.69
CK3	62.2	9.33	59.87	8.98	0.01	96.25	99.39	97.19	43.69
SA1	65.42	9.81	63.39	9.51	0.01	96.9	99.4	97.27	43.39
SA2	64.36	9.65	61.93	9.29	0.01	96.22	99.37	97.18	43.98
SA3	64	9.6	62.16	9.32	0.01	97.13	99.39	97.28	44.15
Cd1	62.84	9.43	60.25	9.04	0.01	95.88	99.35	97.2	43.35
Cd2	63.45	9.52	61	9.15	0.01	96.14	99.38	97.21	43.85
Cd3	62.88	9.43	60.81	9.12	0.01	96.71	99.39	97.33	43.45
SACd1	60.89	9.13	58.53	8.78	0.01	96.13	99.39	97.31	44.02
SACd2	66.76	10.01	63.26	9.49	0.01	94.76	99.39	97.31	44.29
SACd3	58.24	8.74	55.91	8.39	0.01	96	99.39	97.25	44.25
