# Supplementary material for: Salicylic Acid Enhances Cadmium Tolerance in Cornus alba L. Seedlings Through Leaf Transcriptional Regulation and Enhanced Root Heavy Metal Sequestration
Source: Plants (Basel). 2026 Apr 1;15(7):1081. doi: 10.3390/plants15071081 (PMC13074589; doi:10.3390/plants15071081)
Supplement: Supplementary file 1 [file plants-15-01081-s001.zip › Table S2. The two-way ANOVA of Growth Indices, Chlorophyll Content and Photosynthetic Parameters of Cornus alba L. in Response to Cadmium Stress .xlsx]

## Sheet: Sheet1
Factors	Plant height		Stem diameter		Chlorophyll a		Chlorophyll b		Carotenoid		Pn		Ci
	F	P	F	P	F	P	F	P	F	P	F	P	F	P
Cd	1.234	0.299	8.337	0.02	69.714	＜0.001	79.143	＜0.001	11.365	0.01	6.657	0.03	151.837	＜0.001
SA	22.945	0.001	12.92	0.007	104.545	＜0.001	48.3884	＜0.001	156.205	＜0.001	5.705	0.044	72.652	＜0.001
Cd*SA	101.325	＜0.001	54.253	＜0.001	13.654	0.006	14.635	0.005	75.561	＜0.001	0.022	0.886	214.283	＜0.001
