# Supplementary material for: Salicylic Acid Enhances Cadmium Tolerance in Cornus alba L. Seedlings Through Leaf Transcriptional Regulation and Enhanced Root Heavy Metal Sequestration
Source: Plants (Basel). 2026 Apr 1;15(7):1081. doi: 10.3390/plants15071081 (PMC13074589; doi:10.3390/plants15071081)
Supplement: Supplementary file 1 [file plants-15-01081-s001.zip › Table S3. The two-way ANOVA of Physiological Indices of Cornus alba L. in Response to Cadmium Stress.xlsx]

## Sheet: Sheet1
Factors	SOD		POD		CAT		Pro		SS		SP		MDA
	F	P	F	P	F	P	F	P	F	P	F	P	F	P
Cd	59.411	＜0.001	50.331	＜0.001	59.265	＜0.001	15.947	0.004	11.611	0.009	40.596	＜0.001	1.944	0.201
SA	1.668	0.233	3.027	0.12	5.376	0.049	0.525	0.489	5.421	0.048	20.924	0.002	15.83	0.004
Cd*SA	38.181	＜0.001	74.71	＜0.001	0.719	0.421	57.198	＜0.001	2.589	0.146	2.534	0.15	41.856	＜0.001
