# Supplementary material for: Salicylic Acid Enhances Cadmium Tolerance in Cornus alba L. Seedlings Through Leaf Transcriptional Regulation and Enhanced Root Heavy Metal Sequestration
Source: Plants (Basel). 2026 Apr 1;15(7):1081. doi: 10.3390/plants15071081 (PMC13074589; doi:10.3390/plants15071081)
Supplement: Supplementary file 1 [file plants-15-01081-s001.zip › Table S4. The two-way ANOVA of Cadmium accumulation and transportof Cornus alba L. in Response to Cadmium Stress.xlsx]

## Sheet: Sheet1
Factors	Shoot Cd content		Root Cd content		Soil Cd content		BCF		TF
	F	P	F	P	F	P	F	P	F	P
Cd	156.771	＜0.001	2018.67	＜0.001	4164.25	＜0.001	8617.47	＜0.001	4633.22	＜0.001
SA	0.863	0.38	226.391	＜0.001	2120452	＜0.001	418.276	＜0.001	29.303	0.001
Cd*SA	71.597	＜0.001	223.34	＜0.001	123.873	＜0.001	2260.87	＜0.001	40.588	＜0.001
